# Supplementary material for: Steam Explosion-Assisted Extraction of Ergosterol and Polysaccharides from Flammulina velutipes (Golden Needle Mushroom) Root Waste
Source: Foods. 2024 Jun 13;13(12):1860. doi: 10.3390/foods13121860 (PMC11203187; doi:10.3390/foods13121860)
Supplement: Supplementary file 1 [file foods-13-01860-s001.zip]

Archive with 1 entries (1 files):
- foods-3022891-supplementary.pdf
